# Supplementary material for: Floristic Richness in a Mediterranean Hotspot: A Journey across Italy
Source: Plants (Basel). 2023 Dec 19;13(1):12. doi: 10.3390/plants13010012 (PMC10780309; doi:10.3390/plants13010012)
Supplement: Supplementary file 1 [file plants-13-00012-s001.zip]

Archive with 1 entries (1 files):
- plants-2773815-supplementary.xlsx
