# Supplementary material for: Floristic Richness in a Mediterranean Hotspot: A Journey across Italy
Source: Plants (Basel). 2023 Dec 19;13(1):12. doi: 10.3390/plants13010012 (PMC10780309; doi:10.3390/plants13010012)
Supplement: Supplementary file 1 [file plants-13-00012-s001.zip › plants-2773815-supplementary.xlsx]

## Sheet: Dataset
ID flora	Italian region	Latitude centroid (WGS84)	Longitude centroid (WGS84)	Area (km2)	Total number of taxa	Number of native taxa	Number of alien taxa	Reference
Stramanari est	Sardegna	41.2835	9.36523	0.00123	6	n/a	n/a	Bocchieri E., 1992. Flora of the small islands of the archipelago of Maddalena (north-eastern Sardinia) and floristic contributions regarding some of the mains islands of the Archipelago. Flora Mediterranea 2: 33-64.
Stramanari ovest	Sardegna	41.284	9.3628	0.001318	10	n/a	n/a	Bocchieri E., 1992. Flora of the small islands of the archipelago of Maddalena (north-eastern Sardinia) and floristic contributions regarding some of the mains islands of the Archipelago. Flora Mediterranea 2: 33-64.
Stramanari centro	Sardegna	41.2833	9.36401	0.001514	20	n/a	n/a	Bocchieri E., 1992. Flora of the small islands of the archipelago of Maddalena (north-eastern Sardinia) and floristic contributions regarding some of the mains islands of the Archipelago. Flora Mediterranea 2: 33-64.
Punta Stagnali	Sardegna	41.2007	9.44502	0.00176	28	n/a	n/a	Bocchieri E., 1992. Flora of the small islands of the archipelago of Maddalena (north-eastern Sardinia) and floristic contributions regarding some of the mains islands of the Archipelago. Flora Mediterranea 2: 33-64.
Piccolo Porco	Sardegna	41.1742	9.45943	0.002422	37	n/a	n/a	Bocchieri E., 1992. Flora of the small islands of the archipelago of Maddalena (north-eastern Sardinia) and floristic contributions regarding some of the mains islands of the Archipelago. Flora Mediterranea 2: 33-64.
Piccola Pecora	Sardegna	41.184	9.48775	0.002601	1	1	0	Bocchieri E., 1992. Flora of the small islands of the archipelago of Maddalena (north-eastern Sardinia) and floristic contributions regarding some of the mains islands of the Archipelago. Flora Mediterranea 2: 33-64.
Abbatoggia nord	Sardegna	41.2621	9.40068	0.003138	1	1	0	Bocchieri E., 1992. Flora of the small islands of the archipelago of Maddalena (north-eastern Sardinia) and floristic contributions regarding some of the mains islands of the Archipelago. Flora Mediterranea 2: 33-64.
Barrettinelli di fuori	Sardegna	41.3015	9.40085	0.003798	1	1	0	Bocchieri E., 1992. Flora of the small islands of the archipelago of Maddalena (north-eastern Sardinia) and floristic contributions regarding some of the mains islands of the Archipelago. Flora Mediterranea 2: 33-64.
Paduleddi sud	Sardegna	41.2855	9.3653	0.003939	48	n/a	n/a	Bocchieri E., 1992. Flora of the small islands of the archipelago of Maddalena (north-eastern Sardinia) and floristic contributions regarding some of the mains islands of the Archipelago. Flora Mediterranea 2: 33-64.
Abbatoggia sud	Sardegna	41.2496	9.39788	0.003961	9	n/a	n/a	Bocchieri E., 1992. Flora of the small islands of the archipelago of Maddalena (north-eastern Sardinia) and floristic contributions regarding some of the mains islands of the Archipelago. Flora Mediterranea 2: 33-64.
Carpa	Sardegna	41.2876	9.36251	0.00482	40	n/a	n/a	Bocchieri E., 1992. Flora of the small islands of the archipelago of Maddalena (north-eastern Sardinia) and floristic contributions regarding some of the mains islands of the Archipelago. Flora Mediterranea 2: 33-64.
Lago di Madrano	Trentino-Alto Adige	46.0829	11.2265	0.005	76	n/a	n/a	Pedrotti F., 1990. Nota sulla flora e vegetazione del Lago di Madrano (Trentino). Informatore Botanico Italiano 22: 182-193.
Bossoleto	Toscana	43.2802	11.5928	0.005	92	n/a	n/a	Selvi F., 1999. Flora of the mineral CO2–springs "Bossoleto" (Rapolano Terme, Tuscany) and its relevance to ecological research. Atti della Società Toscana di Scienze Naturali, Memorie, Serie B 105 (1998):23-30.
Scoglietto	Toscana	42.8229	10.3213	0.0056	12	n/a	n/a	Foggi B., Guidi T., Capecchi M., Baldini R.M., Grigioni A. 2009. Biological flora of the Tuscan Archipelago islets (Tyrrhenian Sea). Webbia 64: 23–45.
Portisco	Sardegna	41.041	9.53125	0.0082	80	n/a	n/a	Bocchieri E., Giani L., 1998. Flora of the Mortorio Archipelago (N. E. Sardinia). Flora Mediterranea 8: 49-83.
Mulino di Tifo	Toscana	43.0938	11.2277	0.01	83	83	0	Landi M., Angiolini C., 2006. L'area umida del Mulino di Tifo: un biotopo di notevole interesse botanico in Val di Farma (Siena, Toscana meridionale). Informatore Botanico Italiano 38: 465–480.
Gabbiani	Toscana	43.0318	9.79679	0.0101	23	n/a	n/a	Foggi B., Guidi T., Capecchi M., Baldini R.M., Grigioni A. 2009. Biological flora of the Tuscan Archipelago islets (Tyrrhenian Sea). Webbia 64: 23–45.
Sparviero	Toscana	42.7972	10.7122	0.0107	22	n/a	n/a	Foggi B., Guidi T., Capecchi M., Baldini R.M., Grigioni A. 2009. Biological flora of the Tuscan Archipelago islets (Tyrrhenian Sea). Webbia 64: 23–45.
Isola su Cardulinu	Sardegna	38.8978	8.89059	0.011	116	n/a	n/a	Bocchieri E., 1987. Flora of the Isle su Cardulinu (Southern Sardinia). Giornale Botanico Italiano 121: 325-336.
Italiani (nord+centro+sud)	Sardegna	41.2264	9.45549	0.011559	37	n/a	n/a	Bocchieri E., 1992. Flora of the small islands of the archipelago of Maddalena (north-eastern Sardinia) and floristic contributions regarding some of the mains islands of the Archipelago. Flora Mediterranea 2: 33-64.
Poveri	Sardegna	41.0916	9.58046	0.011645	12	n/a	n/a	Bocchieri E., Giani L., 1998. Flora of the Mortorio Archipelago (N. E. Sardinia). Flora Mediterranea 8: 49-83.
Isolotto dei Topi	Toscana	42.8714	10.4211	0.014	26	n/a	n/a	Foggi B., Guidi T., Capecchi M., Baldini R.M., Grigioni A. 2009. Biological flora of the Tuscan Archipelago islets (Tyrrhenian Sea). Webbia 64: 23–45.
Satelliti Argentario Argentarola	Toscana	42.4187	11.0815	0.015	36	n/a	n/a	Baldini R.M., 1991. Flora delle isole satelliti del Monte Argentario (Arcipelago Toscano). Webbia 46: 107–123.
Paduleddi nord	Sardegna	41.2864	9.36648	0.015352	75	n/a	n/a	Bocchieri E., 1992. Flora of the small islands of the archipelago of Maddalena (north-eastern Sardinia) and floristic contributions regarding some of the mains islands of the Archipelago. Flora Mediterranea 2: 33-64.
Monaci (5 isolette)	Sardegna	41.2161	9.51717	0.015587	8	n/a	n/a	Bocchieri E., 1992. Flora of the small islands of the archipelago of Maddalena (north-eastern Sardinia) and floristic contributions regarding some of the mains islands of the Archipelago. Flora Mediterranea 2: 33-64.
Capicciolu	Sardegna	41.3091	9.36921	0.015798	32	n/a	n/a	Bocchieri E., 1992. Flora of the small islands of the archipelago of Maddalena (north-eastern Sardinia) and floristic contributions regarding some of the mains islands of the Archipelago. Flora Mediterranea 2: 33-64.
Gemini Interno	Toscana	42.7209	10.3884	0.018	29	n/a	n/a	Foggi B., Guidi T., Capecchi M., Baldini R.M., Grigioni A. 2009. Biological flora of the Tuscan Archipelago islets (Tyrrhenian Sea). Webbia 64: 23–45.
Abbatoggia	Sardegna	41.2532	9.39942	0.01815	19	n/a	n/a	Bocchieri E., 1992. Flora of the small islands of the archipelago of Maddalena (north-eastern Sardinia) and floristic contributions regarding some of the mains islands of the Archipelago. Flora Mediterranea 2: 33-64.
Gemini Esterno	Toscana	42.7189	10.3859	0.019	21	n/a	n/a	Foggi B., Guidi T., Capecchi M., Baldini R.M., Grigioni A. 2009. Biological flora of the Tuscan Archipelago islets (Tyrrhenian Sea). Webbia 64: 23–45.
Colosseo	Lazio	41.8901	12.4924	0.02	242	210	32	Celesti Grapow L., Caneva G., Pacini A., 2001. La Flora del Colosseo (Roma). Webbia 56: 321-342.
Lobbia Alta	Trentino-Alto Adige	46.1706	10.5674	0.02	55	55	0	Prosser F., Bertolli A., Tomasi G., 2023. ﻿Changes in the flora of Lobbia Alta, a peak of the Adamello-Presanella Alps (Trento, Italy) between 1935 and 2021. Italian Botanist 15: 9-20.
Mt. Testaccio	Lazio	41.876	12.475	0.021	166	161	5	Pavesi A., Leporatti M.L., 1998. La flora vascolare del Monte Testaccio in Roma (Lazio). Informatore Botanico Italiano 30: 25-36.
S. Macario	Sardegna	39.0036	9.03219	0.0249	98	n/a	n/a	Bocchieri E., 1987. Flora of the Isle su Cardulinu (Southern Sardinia). Giornale Botanico Italiano 121: 325-336.
fiume Mignone	Lazio	42.2183	11.8723	0.03	278	254	24	De Santis E., 2019. Contributo alla conoscenza della Flora vascolare dei Monti della Tolfa (Lazio) La flora lungo il fiume Mignone nei pressi di Rota (Tolfa, RM). Acta Plantarum Notes 6: 58-89.
Rio Fuggio	Lazio	42.4861	12.9243	0.032	413	n/a	n/a	Anzalone B., Astolfi L., Banchieri C., Bencivenga M., Bernardo L., Bertolotto S., Campo L., Cutini M., Di Marzio P., Di Massimo G., Di Turi A., Donnini D., Fortini P., Guglielmetto L., Lattanzi E., Lucchese F., Miserere L., Modena M., Picarella M., Santangelo A., Satta V., Scoppola A., Strumia S., 1995. La flora di Rio Fuggio (Vallonina, Leonessa, RI). Informatore Botanico Italiano 26: 231-271.
Cappuccini	Sardegna	41.1531	9.50179	0.033037	56	n/a	n/a	Bocchieri E., 1992. Flora of the small islands of the archipelago of Maddalena (north-eastern Sardinia) and floristic contributions regarding some of the mains islands of the Archipelago. Flora Mediterranea 2: 33-64.
Camere W	Sardegna	41.0684	9.58152	0.036614	104	n/a	n/a	Bocchieri E., Giani L., 1998. Flora of the Mortorio Archipelago (N. E. Sardinia). Flora Mediterranea 8: 49-83.
Tuarredda	Sardegna	38.8916	8.81302	0.0437	149	n/a	n/a	Bocchieri E., 1987. Flora of the Isle su Cardulinu (Southern Sardinia). Giornale Botanico Italiano 121: 325-336.
Vendicari	Sicilia	36.7918	15.1052	0.0455	80	79	1	Minissale P., Sciandrello S., 2017. Flora and habitats of Vendicari Islet (Isola di Vendicari) in South East Sicily. Nat. Croat. 26(1): 1–16.
cemetery of Modena	Emilia-Romagna	44.6598	10.908	0.048	266	221	45	Buldrini F., Gianaroli I., Bosi G., Alessandrini A., Santini C., 2023. ﻿Spontaneous vascular flora of the historical monumental cemetery of Modena (N-Italy). Italian Botanist 15: 111-136.
Camere E	Sardegna	41.07	9.58636	0.05311	80	n/a	n/a	Bocchieri E., Giani L., 1998. Flora of the Mortorio Archipelago (N. E. Sardinia). Flora Mediterranea 8: 49-83.
Isola Rossa	Sardegna	41.0142	8.8631	0.056392	40	n/a	n/a	Bocchieri E., Iiriti G., 2005. Research on the changes in the flora and vegetation cover on Isola Rossa of Trinità D'Agultu (central-northern Sardinia): Lagascalia 22: 103-117
Satelliti Argentario Porto Ercole	Toscana	42.381	11.2113	0.065	112	n/a	n/a	Baldini R.M., 1991. Flora delle isole satelliti del Monte Argentario (Arcipelago Toscano). Webbia 46: 107–123.
Fiumara dei Bagni	Calabria	39.4857	16.0027	0.068	436	426	10	Maiorca G., Puntillo D., 2015. Contributi alla conoscenza floristica della Catena Costiera (Calabria). 1. La forra della Fiumara dei Bagni. Informatore Botanico Italiano 47: 187-204.
Riserva Nat. Biog. "Scodella"	Toscana	43.852	11.7682	0.07	280	n/a	n/a	Frignani F., Landi M., Zoccola A., Bottacci A., Angiolini C., 2009. Flora vascolare della Riserva Naturale Biogenetica "Scodella" (Arezzo, Toscana orientale). Informatore Botanico Italiano 41: 63–75.
Podere Pantaleone	Emilia-Romagna	44.4273	11.972	0.07	364	335	29	Montanari S., 2012. Checklist commentata della flora vascolare del Podere Pantaleone (Bagnacavallo, Ravenna). Quaderno di Studi e Notizie di Storia Naturale della Romagna 35: 1-77.
Pecora	Sardegna	41.1826	9.48557	0.072501	117	n/a	n/a	Bocchieri E., 1992. Flora of the small islands of the archipelago of Maddalena (north-eastern Sardinia) and floristic contributions regarding some of the mains islands of the Archipelago. Flora Mediterranea 2: 33-64.
Le Formiche	Toscana	42.5796	11.1117	0.09	36	36	0	Baldini R.M., 1990. Florula delle isole “Formiche di Grosseto” (Arcipelago Toscano). Webbia 44: 271–278.
Isola Bella e del territorio circostante	Sicilia	37.8502	15.3007	0.094	280	n/a	n/a	Minissale P., Sciandrello S., Spampinato G., 2005. Analisi della biodiversità vegetale e relativa cartografia della Riserva Naturale Orientata Isola Bella e del territorio circostante (Taormina - ME - Sicilia). Quaderni di Botanica Ambientale e Applicata 16: 175-208.
Vacca	Sardegna	38.9367	8.44926	0.1	63	n/a	n/a	Bocchieri E., 1992. The flora of the island Vacca (southwestern Sardinia). Webbia 46: 225-233.
Pentidattilo	Calabria	37.9541	15.7608	0.1	251	n/a	n/a	Musarella C., Tripodi G., 2004. La flora della rupe e dei ruderi di Pentidattilo. Informatore Botanico Italiano 36: 3-12.
Terme di Caracalla	Lazio	41.8808	12.4951	0.110536	330	300	30	Celesti Grapow L., Blasi C., 2003. I siti archeologici nella conservazione della biodiversità in ambito urbano: la flora vascolare spontanea delle Terme di Caracalla a Roma. Webbia 58: 77-102.
Isola di Cirella	Calabria	39.6991	15.8018	0.12	161	n/a	n/a	La Valva V., 1984. Flora e vegetazione dell'isola di Cirella. Delpinoa, nuova serie, 23-24 (1981-1982): 27-51.
Isola delle Femmine	Sicilia	38.2101	13.2358	0.135	219	180	39	Caldarella O., La Rosa A., Pasta S., Di Dio V., 2010. La flora vascolare della Riserca Naturale orientata Isola delle Femmine (Sicilia nord-occidentale): aggiornamento della checklist e analisi del turnover. Naturalista Siciliano, serie 4 34: 421-476.
Riserva Mt. Faverghera	Veneto	46.0754	12.284	0.14	413	413	0	Marini L., Nascimbene J., 2007. Flora e vegetazione della Riserva Naturale Integrale di Monte Faverghera (Veneto, Prealpi Bellunesi). Informatore Botanico Italiano 39: 53-64.
Palatino	Lazio	41.8884	12.4868	0.16	342	317	25	Ceschin S., Caneva G., 2001. Contributo alla conoscenza della flora dell'area archeologica del Palatino (Roma). Informatore Botanico Italiano 33: 391-406.
Figarolo	Sardegna	40.9804	9.64334	0.211	210	n/a	n/a	Bocchieri E., Satta V., 1999. Flora and vegetal landscape on the island of Figarolo (NE Sardinia). Lagascalia 21(1): 17-46
Mt. Perda 'e Liana	Sardegna	39.9088	9.41095	0.22	247	n/a	n/a	Loi M.C., Marras G., Maxia A., 2004. The flora of Monte Perda 'e Liana (CE-Sardinia). Flora Mediterranea 14: 153-172.
Mt. Ciraulo	Sicilia	37.59	15.0452	0.25	315	n/a	n/a	Turrisi R.E., 2004. La flora di Monte Ciraulo (Etna) e considerazioni sulla conservazione degli ambienti etnei di bassa quotaQuaderni di Botanica Ambientale e Applicata 15: 61-71.
Bisce	Sardegna	41.1643	9.52315	0.259508	230	n/a	n/a	Bocchieri E., 1995. Enquetes sur l'archipel de la Maddalena (Sardaigne NE): la flore et le paysage végétal de l'ile des Bisce. Giornale Botanico Italiano 129: 1179-1196.
Colle Pardo di Ariccia	Lazio	41.7138	12.6806	0.28	377	n/a	n/a	Buccomino G., Leporatti M.L., Biaggi M., 2017. La flora vascolare di Colle Pardo di Ariccia (Roma, Lazio). Atti della Società Toscana di Scienze Naturali, Memorie, serie B, 123 (2016): 29-39.
Nisida	Campania	40.7957	14.1628	0.3	258	n/a	n/a	De Natale A., 2003. La flora di un'isola minore dell'arcipelago campano: Nisida. Informatore Botanico Italiano 35: 267-288.
Cavoli	Sardegna	39.086	9.53161	0.4258	251	n/a	n/a	Bocchieri E., 1987. Flora of the Isle su Cardulinu (Southern Sardinia). Giornale Botanico Italiano 121: 325-336.
Palude di Torre Flavia	Lazio	41.9629	12.0456	0.43	307	n/a	n/a	Buccomino G., Leporatti M.L., 2009. Contributo alla conoscenza della flora vascolare del Monumento naturale Palude di Torre Flavia (Lazio). Informatore Botanico Italiano 41: 325-341.
Soffi	Sardegna	41.0641	9.57507	0.435092	196	n/a	n/a	Bocchieri E., Giani L., 1998. Flora of the Mortorio Archipelago (N. E. Sardinia). Flora Mediterranea 8: 49-83.
Parco di S. Margherita	Umbria	43.0649	12.3698	0.44	172	n/a	n/a	Ranfa A., Bodesmo M., Leccese A., Cagiotti M.R., 2007. Contributo alla conoscenza floristica di un'area urbana di particolare pregio: il Parco di S. Margherita (Perugia). Informatore Botanico Italiano 39: 373-382.
Isola di Dino	Calabria	39.8737	15.7747	0.5	295	n/a	n/a	La Valva V., Ricciardi M., 1978. Flora e vegetazione dell'isola di Dino. Delpinoa, nuova serie, 18-19 (1976-1977): 127-176.
Mt. Gibilscemi	Sicilia	37.2088	14.274	0.55	268	n/a	n/a	Bazan G., Ilardi V., Minissale P., Sciandrello S., 2006. La biodiversità vegetale di Monte Gibliscemi (Mazzarino, Sicilia). Quaderni di Botanica Ambientale e Applicata 16: 121-140.
Mortorio	Sardegna	41.0742	9.60494	0.566039	260	n/a	n/a	Bocchieri E., Giani L., 1998. Flora of the Mortorio Archipelago (N. E. Sardinia). Flora Mediterranea 8: 49-83.
Chieti	Abruzzo	42.3553	14.1567	0.6	423	378	45	Leporatti M.L., Pavesi A., Massari G., 2001. Contributo alla conoscenza della flora vascolare urbana di Chieti (Abruzzo). Webbia 56: 343-378.
lago di Loppio	Trentino-Alto Adige	45.8649	10.9197	0.6	104	n/a	n/a	Pedrotti F., 1988. La flora e la vegetazione del lago di Loppio (Trentino). Giorn. Bot. Ital. 122: 105-147.
Parco Reale di Portici	Campania	40.8123	14.3466	0.6	417	370	47	Stinca A., Motti R., 2009. The vascular flora of the Royal Park of Portici (Naples, Italy). Webbia 64: 235-266.
Bosco Isola	Puglia	41.8993	15.4351	0.9	678	n/a	n/a	Forte L., Cavallaro V., Pantaleo F., D'Amico F.S., Macchia F., 2002. The vascular flora of the "Bosco Isola" at Lesina (Foggia - Apulia). Flora Mediterranea 12: 33-92.
Mt. Vecchio	Sardegna	39.5546	8.57924	1	332	320	12	Bacchetta G., Casti M., Mossa L., Piras M.L., 2007. La flora del distretto minerario di Montevecchio (Sardegna sud-occidentale). Webbia 62: 27-52.
Alto di Cassano	Calabria	39.7892	16.3022	1	421	n/a	n/a	Bernardo L., Maiorca G., 1996. The vascular flora of the Cassano Structural High (NE Calabria, Italy). Giornale Botanico Italiano 130: 531-556.
Capo Malfatano	Sardegna	38.8903	8.79939	1	255	n/a	n/a	Bocchieri E., Iiriti G., 2004. Flora of Capo Malfatano (S-Sardinia, Italy). Flora Mediterranea 14: 81-108.
Lecce	Puglia	40.3543	18.1744	1	308	283	25	Mele C., Annese B., Albano A., Marchiori S., 2002. Contributo allo studio della flora e vegetazione del centro storico di Lecce (Puglia - Italia). Informatore Botanico Italiano 34: 91-104.
città di Modena	Emilia-Romagna	44.6466	10.9257	1.03	344	282	62	Buldrini F., Gentilini M., Bruni C., Santini C., Alessandrini A., Bosi G., 2020. Flora vascolare spontanea della città di Modena: analisi del centro storico. Natural History Sciences. Atti Soc. it. Sci. nat. Museo civ. Stor. nat. Milano, 7 (1): 3-56.
Gabii-Castiglione	Lazio	41.8879	12.7197	1.05	359	n/a	n/a	Salerno G., Ceschin S., Cutini M., 2007. Contributo alla conoscenza floristica della Campagna Romana: l'area archeologica di Gabii-Castiglione (Roma). Informatore Botanico Italiano 39: 167-180.
Altipiani di Colfiorito	Umbria	43.0246	12.8843	1.06	656	640	16	Ballelli S., Tardella F.M., Orsomando E., Catorci A., 2010. The vascular flora of the “Altipiani di Colfiorito” (Umbria-Marches Apennines, Central Italy). Webbia 65: 241-290.
Torre del Sevo	Sardegna	39.9013	8.40273	1.1	355	n/a	n/a	Mulas B., 1993. La flora del promontorio di Torre del Sevo (Sardegna centro occidentale). Webbia 47: 259-276.
Isola piana di Stintino	Sardegna	40.9755	8.21798	1.2	208	n/a	n/a	Bocchieri E., 1998. Contributo alla conoscenza della flora e del paesaggio vegetale dell’Isola piana di Stintino (Sardegna nord occidentale). Atti della Societ a Toscana di Scienze Naturali Residente in Pisa, Memorie, Serie B, 105: 115-126.
Bosco Rocconi	Toscana	42.729	11.5084	1.3	547	542	5	Frignani F., Angiolini C., Landi M., Riccucci C., Boncompagni G., 2007. Flora vascolare dell’Oasi WWF “Bosco Rocconi” (Grosseto, Toscana Meridionale). Informatore Botanico Italiano 39: 65-86.
Bosco dell'Ulivo	Toscana	43.611	10.3465	1.32	367	357	10	Coaro E., 1987. Flora e vegetazione del Bosco dell’Ulivo (Parco di Migliarino, San Rossore e Massaciuccoli). Quaderni del museo di Storia Naturale di Livorno 8(suppl. 1): 1-45.
Mt. Labbro	Toscana	42.8371	11.53	1.4	254	n/a	n/a	Maccherini S., Mariotti M.G., Chiarucci A., De Dominicis V., 1994. Contribution to the floristic knowledge of Monte Labbro, Tuscany, Italy. Annali Botanici di Roma 52 (suppl. 2): 427–456.
Riserva Naturale Sentina	Marche	42.9018	13.9052	1.5	456	398	58	Conti F., Bracchetti L., Gubellini L., 2007. Flora vascolare della Riserva Naturale Regionale Sentina (Marche). Delpinoia nuova serie 49: 89-110.
Mt. Pelato	Toscana	43.4352	10.4265	1.7	432	425	7	Gestri G., Peruzzi L., 2012. La flora vascolare del Monte Pelato (Colline Livornesi, Toscana). Atti della Società Toscana di Scienze Naturali, Memorie, Serie B 118 (2011): 25–38.
Laghi La Vota	Calabria	38.9416	16.1884	1.85	243	n/a	n/a	Maiorca G., Spampinato G., Caprio A., 2002. Flora e vegetazione dei laghi costieri La Vota (Calabria centro-occidentale). Fitosociologia 39: 81-108.
Vallone Piano della Corte	Sicilia	37.6321	14.5199	1.94	421	n/a	n/a	Costanzo E., Pavone P., Spampinato G., Tomaselli V., 2005. Analisi floristico-vegetazionale della Riserva Naturale Orientata "Vallone Piano della Corte" (Agira, Sicilia) finalizzata alla pianificazione ambientale. Quaderni di Botanica Ambientale e Applicata 16: 127-158.
Scordia	Sicilia	37.2958	14.8415	2	317	303	14	Lo Giudice R., Palmieri R., Gueli L., Maugeri G., 2005. Flora urbana della città di Scordia (Sicilia Orientale) e osservazioni sulle specie allergogene. Webbia 60, 477-500.
Mt. Mario	Lazio	41.9416	12.4526	2.04	391	385	6	Iamonico D., Lorenzetti R., 2008. La flora vascolare della Riserva Naturale di Monte Mario (Roma): studio di base ed analisi comparativa con la flora di altre aree verdi di Roma. Rivista Piemontese di Storia Naturale 29: 141-168.
Isola di Gorgona	Toscana	43.429	9.89867	2.25	478	453	25	Rizzotto M., 2011. Flora of the Island of Gorgona (Tuscan Archipelago, Italy). Webbia 66: 85–118.
Garzaia di Valenza	Piemonte	45.0531	8.6466	2.29	357	300	57	Ostellino I., 1987. Flora della riserva naturale "Garzaia di Valenza" (Piemonte, Alessandria). Rivista Piemontese di Storia Naturale 8: 123-136.
Valle della Caffarella	Lazio	41.8625	12.5187	2.5	359	n/a	n/a	Buccomino G., Stanisci A., 2000. Contributo alla conoscenza floristica della Valle della Caffarella. Informatore Botanico Italiano 32: 3-15.
Isola di Giannutri	Toscana	42.2508	11.1043	2.62	329	n/a	n/a	Baldini R.M., 2001. Flora vascolare dell'isola di Giannutri (Arcipelago toscano). Webbia 56: 69–125.
Capo Teulada	Sardegna	38.8776	8.65143	2.8	463	n/a	n/a	Ballero M., Bocchieri E., 1987. La flora di Capo Teulada (Sardegna sud-occidentale). Webbia 41: 167-187.
Orrido di Botri	Toscana	44.0876	10.6222	2.86	478	475	3	Arrigoni P.V., Ferretti G., Padula M., 2007. La flora della riserva di luoghi naturali di “Orrido di Botri”(Bagni di Lucca, in Toscana). Parlatorea, 9, 7-39.
Pian di Spille	Lazio	42.2659	11.6762	3	462	453	9	Iocchi M., Bartolucci F., 2008. La flora del litorale di Pian di Spille (Lazio settentrionale). Webbia 63: 135-155.
Foce del Fiume Crati	Calabria	39.7204	16.5252	3	482	458	24	Maiorca G., Spampinato G., Crisafulli A., Cameriere P., 2007. Flora vascolare e vegetazione della Riserva Naturale Regionale “Foce del Fiume Crati” (Calabria, Italia meridionale). Webbia 62: 121-174.
Mt. Brione	Veneto	45.8879	10.8734	3	718	n/a	n/a	Tasinazzo S., 2006. Analisi dei caratteri della flora dei Colli Berici (Vicenza, NE Italia): dati sintetici e raffronti fitogeografici. Webbia 61: 403-415.
Udine	Friuli Venezia Giulia	46.0655	13.2362	3	722	618	104	Verona V., Candolini A., Cenci C.A., Pagiotti R., Menghini L., 2004. La flora spontanea della città di Udine. Informatore Botanico Italiano 36: 363-399.
Isola di Santo Stefano	Sardegna	41.1975	9.41223	3.027	390	n/a	n/a	Bocchieri E., 1997. Contribution aux connaissances de l'archipel de la Maddalena (Sardaigne NE). Lagascalia 20(1): 3-61.
Montagna di Torricchio	Marche	42.9619	13.0177	3.2	789	778	11	Ballelli S., Pennesi R., Campetella G., Cervellini M., Chelli S., Cianfaglione K., Lucarini D., Piermarteri K., Tardella F.M., Catorci A., Canullo R., 2020. An updated checklist of the vascular flora of Montagna di Torricchio State Nature Reserve (Marche, Italy). Italian Botanist 9: 87-100.
Pietraporciana	Toscana	43.0175	11.8098	3.36	344	342	2	Bonari G., Catini, D, Angiolini C., Selvi F., Scoppola A., Viciani D., Ferretti G., Gabellini A., Perini C., De Dominicis V., Ardenghi N.M.G., Lastrucci L., 2016. Contribution to the vascular flora of Pietraporciana Nature Reserve (southern Tuscany, Italy). Atti della Società Toscana di Scienze Naturali, Memorie, Serie B 123.
Mt. Pozzoni	Lazio	42.6433	13.1649	3.4	794	790	4	Lattanzi E., Del Vico E., Tranquilli R., Farris E., Marignani M., Rosati L., 2021, An unknown hotspot of plant diversity in the heart of the Central Apennine: flora and vegetation outline of Mt. Pozzoni-St. Rufo valley (Cittareale, Rieti). PhytoKeys 178: 111–146.
Molara	Sardegna	40.8689	9.72796	3.498	384	n/a	n/a	Bocchieri E., Iiriti G., 2005. Flora and vegetation landscape of Molara Island (north-eastern Sardinia). Lagascalia 25: 15-89.
Alto Rio Gurie	Piemonte	45.3138	7.14517	3.5	205	205	0	Zaccara G., Perosino G.C., 2010. Studio floristico della piana dell’Alto Rio Gurie (Valli di Lanzo). Rivista Piemontese di Storia Naturale 31: 3-34.
Lago di Burano	Toscana	42.4	11.3797	3.6	502	492	10	Angiolini C., Riccucci C., De Dominicis V., 2002. La flora vascolare della Riserva Naturale Lago di Burano (Grosseto, Toscana meridionale). Webbia 57: 115–152.
Mt. Prato Fiorito - Mt. Coronato - Valle dello Scesta	Toscana	44.0637	10.6453	3.6	511	509	2	Arrigoni P.V., Ferretti G., Nepi C., 2016. Flora del Prato Fiorito (Bagni di Lucca, Toscana). Annali dei Musei Civici-Rovereto. Sezione Archeologia, Storia, Scienze Naturali, 31(2015), 169-245.
La Bolza	Toscana	43.1292	11.2242	3.75	252	252	0	Landi M., Frignani F., Bonini I., Casini F., Saveri C., De Dominicis V., Angiolini C., 2009. Flora and vegetation in the catchment area of the stream "La Bolza" in the Merse valley (Siena, southern Tuscany). Webbia 64: 187–212.
Mt. Sangiano	Lombardia	45.8857	8.64306	4	441	n/a	n/a	Kleih M., 2007. La flora del Monte Sangiano (Provincia di Varese, Italia settentrionale). Informatore Botanico Italiano 39: 99-112.
Bosco Rauccio	Puglia	40.4658	18.171	4	584	n/a	n/a	Marchiori S., Minonne F., Medagli P., Mele C., 1999. Contributo alla conoscenza del sito di Rauccio-Rete Natura 2000. Thalassia Salentina 23: 31-57.
Laghetti di Marinello	Sicilia	38.1406	15.052	4.14	477	453	24	Licandro G., Marino P., Raimondo F.M., 2011. Flora e vegetazione della Riserva Naturale Orientata "Laghetti di Marinello" (Sicilia nord-orientale). Informatore Botanico Italiano 43: 333-351.
Bologna	Emilia-Romagna	44.4915	11.3449	4.3	477	334	143	Salinitro M., Alessandrini A., Zappi A., Melucci D., Tassoni A., 2018. Floristic diversity in diferent urban ecological niches of a southern European city. Scientific Reports 8: 15110.
Poggio all'Olmo	Toscana	42.8684	11.4817	4.31	511	n/a	n/a	Angiolini C., Maccherini S., Chiarucci A., Gabellini A., De Dominicis V., 2001. Memoria illustrativa alla carta della vegetazione della Riserva Naturale “Poggio all’Olmo” (Grosseto, Toscana meridionale). Atti del Museo di Storia Naturale della Maremma 19: 29–47.
Pigelleto	Toscana	42.8056	11.6519	4.5	360	358	2	Angiolini C., Chiarucci A., De Dominicis V., Perini C., 1995. Contribution to the knowledge of the vascular flora of the Pigelleto, Mt. Amiata, Italy. Atti della Società Toscana di Scienze Naturali, Memorie, Serie B 101 (1994): 73–99.
Gela	Sicilia	37.0737	14.2343	5	232	209	23	Polizzi M.D., Lo Giudice R., Maugeri G., 2005. Flora vascolare e briofitica della città di Gela (Sicilia meridionale) e indicizzazione della qualità ambientale. Webbia 60: 543-568.
Bosco di Foglino	Lazio	41.4681	12.7196	5.07	551	n/a	n/a	Lattanzi E., Perinelli E., Riggio L., 2004. Flora vascolare del bosco di Foglino (Nettuno-Roma). Informatore Botanico Italiano 36: 337-361.
La Pietra	Toscana	43.0819	11.0997	5.3	549	546	3	Da Vela M., Frignani F., Bonari G., Angiolini C. 2013. La flora vascolare della riserva Naturale “La Pietra”(Toscana Meridionale). Micologia e vegetazione mediterranea, 28(2), 135-160.
Mt. Cofano	Sicilia	38.1055	12.669	5.375	647	n/a	n/a	Gianguzzi L., La Mantia A., Ottonello D., Romano S., 2005. La flora vascolare della Riserva Naturale Monte Cofano (Sicilia occidentale). Naturalista Siciliano, serie 4 24: 107-152.
Macchia Lucchese	Toscana	43.839	10.2583	5.4	506	n/a	n/a	Arrigoni P.V., 1990. Flora e vegetazione della Macchia lucchese di Viareggio (Toscana). Webbia, 44(1), 1-62.
Valle Inferno-Bandella	Toscana	43.5102	11.6552	5.5	450	430	20	Viciani D., Raffaelli M., 2003. Contributo alla conoscenza di flora e vegetazione spontanea delle Riserve Naturali di Valle dell'Inferno-Bandella e Ponte a Buriano-Penna (Arezzo, Toscana). Parlatorea 6: 131–162.
Riserva Biogenetica Tocchi	Toscana	43.1277	11.248	5.75	301	300	1	Landi M., Bonari G., Frignani F., Landi S., Angiolini C., 2016. La flora. In: Saveri C. - La Riserva Naturale Biogenetica di Tocchi. CFS/UTB Siena. Edizioni “Il Leccio”: pp. 135-160. ISBN: 978-88-98217-65-6
Levanzo	Sicilia	37.9991	12.3348	5.82	468	346	122	Romano S., Tobia G., Gianguzzi L., 2006. Rassegna della flora vascolare dell'Isola di Levanzo (Arcipelago delle Egadi, Canale di Sicilia). Informatore Botanico Italiano 38: 481-502.
SIC Stagni di Belangero	Piemonte	44.8619	8.19152	5.91	401	n/a	n/a	Viarengo F., 2014. Flora e vegetazione del SIC “Stagni di Belangero” - Asti. Rivista Piemontese di Storia Naturale 35: 37-68.
Collemeluccio-Mt.dimezzo	Molise	41.7143	14.3482	6	348	n/a	n/a	Abbate G., Giovi E., 2002. Flora vascolare della Riserva MaB “Collemeluccio-Montedimezzo” (Isernia, Italia meridionale). Webbia 57: 83-114.
Mt. Ferrato	Toscana	43.921	11.0777	6	800	n/a	n/a	Arrigoni P.V., 1975. La Flora del Monte Ferrato. Atti Soc. Tosc. Sci. Nat., Mem., Serie B 81: 1-10.
Mt. Gariglione	Calabria	39.1385	16.6631	6	232	n/a	n/a	Ballelli S., Venanzoni R., 1996 - Contributo alla conoscenza della flora e della vegetazione di un settore del Monte Gariglione (Parco Nazionale della Calabria Sila Piccola). Atti 5° Workshop Progetto strategico, Clima Ambiente e Territorio nel Mezzogiorno. CNR. Amalfi. E.g.R. Palermo: 437-453.
Mt. Beni e Sasso di Castro	Toscana	44.142	11.3018	6.23	468	n/a	n/a	Viciani D., Baroni S., Nardi E., 2008. Contribution to the knowledge of the vascular flora of Monte Beni and Sasso di Castro, two ultramafic mountains in Upper Mugello (Northern Tuscany). Webbia 63: 187–214.
Ponte Buriano-Penna	Toscana	43.4992	11.7616	6.48	314	297	17	Viciani D., Raffaelli M., 2003. Contributo alla conoscenza di flora e vegetazione spontanea delle Riserve Naturali di Valle dell'Inferno-Bandella e Ponte a Buriano-Penna (Arezzo, Toscana). Parlatorea 6: 131–162.
Bosco di Mavigliano	Calabria	39.4385	16.1927	6.5	602	591	11	Maiorca G., Puntillo D., 2009. The Vascular Flora of the “Bosco di Mavigliano”, a Site of Community Importance (SIC) in Northern Calabria (South-Italy). Webbia 64: 75-99.
Valle del Torrente Sambre	Toscana	43.8038	11.3387	6.6	483	433	50	Selvi F., Di Fazio L., Ferli S., Carrari E., 2016. Contributo alla conoscenza floristica della valle del Torrente Sambre (Fiesole, Toscana). Atti della Società Toscana di Scienze Naturali, Memorie, Serie B 123.
monti Vesole, Soprano, Sottano e Chianello	Campania	40.4101	15.0823	6.8	861	n/a	n/a	Motti R., Salerno G., 2006. La flora del complesso dei monti Vesole, Soprano, Sottano e Chianello (Appennino campano, Salerno). Webbia 61: 325-357.
costa sabbiosa Parco Cilento	Campania	40.1497	15.1625	7	302	290	12	De Natale A., Strumia S., 2007. La flora della costa sabbiosa del Parco Nazionale del Cilento e Vallo di Diano (Salerno). Webbia 62: 53-75.
Mt. Sparviere	Calabria	39.9287	16.3449	7.3	377	377	0	Roma-Marzio F., Bernardo L., Liguori P., Peruzzi L., 2016. Vascular flora of Monte Sparviere (Soutern Italy, Pollino Massif). Atti della Società Toscana di Scienze Naturali, Memorie, serie B, 122 (2015): 73-88.
Valle del Sestaione	Toscana	44.1194	10.6631	7.58	545	n/a	n/a	Foggi B., Gennai M., Gervasoni D., Ferretti G., Rosi C., Viciani D., Venturi E. 2007. La carta della vegetazione del SIC Alta Valle del Sestaione (Pistoia-Toscana nord-occidentale). Parlatorea 9: 41–78.
Carbonati del Campidano	Sardegna	39.5237	9.00123	8	291	n/a	n/a	Bocchieri E., Iiriti G., 2006. A contribution to the knowledge of the vascular flora of the continental carbonate formations situated on the Central Eastern margins of the Campidano plain (Southern Sardinia). Flora Mediterranea 16: 145-168.
Val Cintoia	Toscana	43.6328	11.3483	8.44	386	384	2	Ferroni L., Baldini R.M., Nardi E. 2005. Contributo alla conoscenza floristica del Chianti: la flora vascolare della Val di Cintoia (Toscana Centro-Settentrionale). Atti della Società Toscana di Scienze Naturali, Memorie, Serie B 111 (2004): 13–26.
Ustica	Sicilia	38.7058	13.1751	8.65	528	n/a	n/a	Ronsisvalle G.A., 1973. Flora e vegetazione dell'Isola di Ustica. Biogeographia, nuova serie, 3 (1972): 21-81.
Cornate Fosini	Toscana	43.1628	10.9442	8.8	575	568	7	Frignani F., Angiolini C., Selvi F., De Dominicis V., 2004. La flora della Riserva Naturale Cornate e Fosini (Toscana meridionale). Webbia 59: 395-455.
Mt. Gonare	Sardegna	40.2272	9.20303	10	520	n/a	n/a	Camarda I., 1984. Studi sulla flora e sulla vegetazione del Monte Gonare (Sardegna centrale): 1. la flora. Bollettino della Società Sarda di Scienze Naturali 23: 173–211.
Palù del Quartier di Piave	Veneto	45.8789	12.1175	10	445	n/a	n/a	Tornadore N., Mandruzzato G., Marchiori S., 1992. Note sulla flora dei "Palù del Quartier di Piave" (Treviso). Informatore Botanico Italiano 24: 1-7.
Le Coste Poggio alle Croci	Toscana	43.9251	11.1081	10.15	827	785	42	Gestri G., Peruzzi L., 2014. La flora vascolare di Monte Le Coste e Poggio alle Croci (Prato, Toscana). Atti della Società Toscana di Scienze Naturali, Memorie, Serie B 120 (2013): 13–34.
Diaccia Botrona	Toscana	42.7729	10.928	10.2	327	n/a	n/a	Sforzi S., Selvi F., 1999. Flora vascolare della Palude “Diaccia Botrona”(Castiglione della Pescaia, Grosseto). ATTI DELLA SOCIETÀ TOSCANA DI SCIENZE NATURALI RESIDENTE IN PISA. MEMORIE. SERIE B, 106, 99-114.
Isola di Pianosa	Toscana	42.585	10.0773	10.25	525	n/a	n/a	Baldini R.M., 2000. Flora vascolare dell'isola di Pianosa (Arcipelago Toscano): revisione tassonomica ed aggiornamento. Webbia 55: 107–189.
Isola di Mt.cristo	Toscana	42.3323	10.3091	10.39	304	n/a	n/a	Paoli P., Romagnoli G. 1976. La flora vascolare dell'isola di Montecristo (Arcipelago Toscano). Webbia, 30(2), 303-456.
Mt. Fenera	Piemonte	45.7101	8.31767	10.5	400	390	10	Soldano A., Badino A., 1989. Flora del Monte Fenera (Bassa Valsesia). Rivista Piemontese di Storia Naturale 10: 93-112.
Mt. Penna	Toscana	42.756	11.6648	11.1	644	640	4	Frignani F., Giallonardo T., Angiolini C., Selvi F., 2008. La Flora vascolare della Riserva Naturale “Monte Penna” (Grosseto, Toscana meridionale). Webbia 63: 81–107.
Mt. Navegna	Lazio	42.2055	13.0159	11.5	916	900	16	Bartolucci F., 2006. Contributo alla conoscenza della flora dei Monti Carseolani (settore laziale): Monte Navegna (Lazio, Rieti). Informatore Botanico Italiano 38: 3-35.
SIC Talweg della Val Ferret	Valle d'Aosta	45.8525	7.01889	11.98	314	n/a	n/a	Vanacore Falco I., Venanzoni R., 2008. Sintesi dell’indagine floristico-vegetazionale nel Sito d’Importanza Comunitaria “Talweg della Val Ferret” (IT 1204032) (Courmayeur, Aosta). Bulletin de la Société de la Flore Valdôtaine 61-62: 233-240.
Mt. Paganuccio	Marche	43.6375	12.747	12	580	560	20	Angiolini C., Baiocco M., Brilli Cattarini A.J.B., Caporali C., Capotorti G., Casavecchia S., Cerroni M., Corazzi G., Fratini S., Frondoni R., Galli P., Gallo A.M., Gallozzi M.R., Gubellini L., Lattanzi E., Morrocchi D., Mazzerioli M., Milanese A., Ortolani S., Pacini A., Papini A., Paradisi L., Pignattelli S., Pinzi M., Presti G., Raponi M., Riccucci C., Scarici E., Scoppola A., Silvi B., Stagna…
Mt. Cairo	Lazio	41.5433	13.7544	12	618	n/a	n/a	Banchieri C., Anzalone B., 1999. Flora vascolare del Monte Cairo (Lazio meridionale). Webbia 53: 337-380.
Sirino-Papa	Basilicata	40.1242	15.8324	12	303	n/a	n/a	Caputo G., Ricciardi M., Nazzaro R., 1997. La flora della fascia alto-montana del massiccio del Sirino-Papa (Appennino lucano). Webbia 51: 343-383.
Pian di Feccia/P. Ferrale	Toscana	43.1675	11.1633	12	513	500	13	Mariotti, M.G., Persiano, T., Regni, E. & De Dominicis, V. (1986) Ricerche geobotaniche in Val di Merse (Toscana meridionale) I. Contributo alla conoscenza della flora di Pian di Feccia e Pian Ferrale. Webbia 39: 233–258.
Marettimo	Sicilia	37.9694	12.0567	12.3	480	454	26	Gianguzzi L., Scuderi L., Pasta S., 2006. La flora vascolare dell'Isola di Marettimo (Arcipelago delle Egadi, Sicilia occidentale): analisi fitogeografica ed aggiornamento. Webbia 61: 359-402.
Anela	Sardegna	40.4536	9.02654	12.8	386	n/a	n/a	Farris E., Carta M., Circosta S., Falchi S., Papuga G., de Lange P., 2018. The indigenous vascular flora of the forest domain of Anela (Sardinia, Italy). PhytoKeys 113: 97-143.
Torrente Trasubbie	Toscana	42.7878	11.3436	13.81	679	657	22	Frignani F., Landi M., Angiolini C., Boddi M., Selvi F., 2007. Floristic richness and phytogeography of the "Torrente Trasubbie" nature reserve (S. Tuscany, Italy). Flora Mediterranea 17: 65–96.
Vallone di Ponte Lupo	Lazio	41.8882	12.8203	14	448	n/a	n/a	Ceschin S., Cancellieri L., Salerno G., Toscano S., Caneva G., 2012. Contributo alla conoscenza floristica della Campagna Romana: il Vallone di Ponte Lupo (Roma). Informatore Botanico Italiano 44: 81-95.
Parco "Marturanum"	Lazio	42.2307	12.0482	14.5	782	n/a	n/a	Magrini S., Mazzenga F., Piloni S., Scoppola A., 2006. Primo contributo alla conoscenza della flora vascolare del Parco Regionale Suburbano "Marturanum" (Barbarano Romano, Viterbo). Informatore Botanico Italiano 38: 87-111.
Val Ravella	Lombardia	45.8504	9.30036	15	916	n/a	n/a	https://www.actaplantarum.org/florule/florula_home.php?f=14
Alpe della Luna	Toscana	43.6537	12.1723	15	690	n/a	n/a	Raffaelli M., Rizzotto M., 1991. Contributo alla conoscenza della flora dell’Alpe della Luna (Appennino Aretino, Toscana). Webbia 46: 19-79.
Poligono Militare di Nettuno	Lazio	41.456	12.7019	15.5	558	534	24	Filibeck G., Lattanzi E., 2008. Il Poligono Militare di Nettuno (prov. Roma), testimonianza di un paesaggio scomparso: contributo alla conoscenza floristica e proposte per la tutela. Informatore Botanico Italiano 40: 33-58.
Capo Frasca	Sardegna	39.7505	8.45764	16	517	n/a	n/a	Bocchieri E., Mulas B., 1996. Phytogeographic studies in the Sinis peninsula (C. W. Sardinia): Capo S. Marco. Flora Mediterranea 6: 119-147.
Delta veneto del Po e territori limitrof	Veneto	45.0056	12.2472	17	1100	n/a	n/a	Masin R., Bertani G., Cassanego L., Favaro G., Tietto C., 2008. Indagini sulla fl ora vascolare del Delta veneto del Po e dei territori limitrofi (Italia Nord Orientale). Natura Vicentina 12: 5-93.
Mt. Cetona	Toscana	42.942	11.8697	18	655	650	5	Mazzeschi A., Selvi F., 1999. The vascular flora of Monte Cetona (S.-E. Tuscany, Italy). Flora Mediterranea 9: 185–214.
Costa di Monopoli	Puglia	40.9539	17.3004	18	435	n/a	n/a	Perrino E.V., Signorile G., 2009. Costa di Monopoli (Puglia): checklist della flora vascolare. Informatore Botanico Italiano 41: 263-279.
Isola di Capraia	Toscana	43.0378	9.81909	19.26	703	674	29	Foggi B., Grigioni A., Luzzi P. 2001. La flora vascolare dell’isola di Capraia (Arcipelago Toscano): aggiornamento, aspetti fitogeografici e di conservazione. Parlatorea 5: 5–53.
Colle di Monsummano	Toscana	43.8736	10.8273	19.58	586	561	25	Arrigoni P.V., 2003. Flora e vegetazione del colle di Monsummano in Toscana. Parlatorea 6: 5-47.
Isola del Giglio	Toscana	42.3542	10.9014	21.21	700	n/a	n/a	Baldini R.M., 1998. Flora vascolare dell’isola del Giglio (Arcipelago Toscano): revisione tassonomica ed aggiornamento. Webbia 52: 307–404.
Capo di Mt. Santu	Sardegna	40.0799	9.71089	22	381	n/a	n/a	Bocchieri E., Iiriti G., Pontecorvo C., 2008. Flora vascolare del Capo di Monte Santu (Sardegna centro orientale). Webbia 63: 1-24.
Aosta	Valle d'Aosta	45.7375	7.31783	22.41	176	n/a	n/a	Boccafogli M., Montacchini F., 1994. Flora urbica e ruderae di Aosta. Bulletin de la Société de la Flore Valdôtaine 48: 115-127.
Piana di Rosia	Toscana	43.2439	11.2596	23.23	451	410	41	Bonari G., Fiaschi T., Fanfarillo E., Roma-Marzio F., Sarmati S., Banfi E., Biagioli M., Zerbe S., Angiolini C., 2021. Remnants of naturalness in a reclaimed land of central Italy. Italian Botanist 11: 9-30.
Balze di Verghereto, Mt. Fumaiolo e Ripa della Moia	Emilia-Romagna	43.7848	12.0543	25	688	684	4	Buldrini F., Ubaldi D., Dallai D., Pezzi G., 2019. Flora delle Balze di Verghereto, Monte Fumaiolo e Ripa della Moia. Atti della Società Toscana di Scienze Naturali, Memorie, serie B, 125 (2018): in stampa.
Mt. Alpi	Basilicata	40.1171	15.9819	25	608	n/a	n/a	Corbetta F., Pirone G., 1986. La flora di Monte Alpi (Appennino Lucano). Repertorio sistematico. Biogeographia, nuova serie 10: 247-269.
Trieste	Friuli Venezia Giulia	45.6444	13.7866	28	1025	889	136	Martini F., 2006. La flora vascolare spontanea della città di Trieste (Italia nordorientale). Webbia 61: 57-94.
Mt. Rufeno	Lazio	42.7877	11.9044	29	1050	1012	38	Scoppola A., 2000. Flora vascolare della Riserva Naturale Monte Rufeno (Viterbo, Italia centrale). Webbia 54: 207-270.
Mt. Vecchia	Lombardia	45.7038	9.38309	29.7	1176	837	339	Villa M., Banfi E., Galasso G., 2022. Flora vascolare del Parco regionale di Montevecchia e della Valle del Curone (Lombardia, Italia settentrionale)112(2): 1-64
Marganai	Sardegna	39.3655	8.58504	30	597	n/a	n/a	Bacchetta G., Pontecorvo C., Vacca R., 2007. La flora del Monte Arcuentu (Sardegna sud occidentale). Webbia 62: 175-204.
Promontorio di Piombino	Toscana	42.9566	10.5134	30	503	n/a	n/a	Foggi B., Chegia B., Viciani D., 2006. Contributo alla conoscenza della vegetazione del promontorio di Piombino (Livorno-Toscana). Parlatorea 8: 121–139.
Mt. Arcosu	Sardegna	39.1979	8.86076	32	520	n/a	n/a	Bacchetta G., Pontecorvo C., Vacca R., 2007. La flora del Monte Arcuentu (Sardegna sud occidentale). Webbia 62: 175-204.
Mt. Arcosu	Sardegna	39.1936	8.85932	32	520	n/a	n/a	Mossa L., Bacchetta G., Angiolino C., Ballero M., 1996. A contribution to the floristic knowledge of the Monti del Sulcis: Monte Arcosu (S. W. Sardinia). Flora Mediterranea 6: 157-190.
Cherasco	Piemonte	44.6279	7.83403	33	790	767	23	Rota F., Cavallo O., 2012. La flora vascolare spontanea del territorio di Cherasco (CN, Piemonte) fra Tanaro e Stura: aggiornamento e compendio. Rivista Piemontese di Storia Naturale 33: 13-110.
Sicani sud-orientali	Sicilia	37.6109	13.5858	36	956	n/a	n/a	Marino P., Castellano G., Bazan G., Schicchi R., 2005. Carta del paesaggio e della biodiversità vegetale dei Monti Sicani sud-orientali (Sicilia centro-occidentale). Quaderni di Botanica Ambientale e Applicata 16: 3-60.
corso planiziale del Brenta	Veneto	45.6136	11.7466	38.48	836	670	166	Masin R., Scortegagna S., 2011. Flora vascolare del corso planiziale del Brenta tra il Ponte di Bassano e il ponte di Limena (Veneto - NE Italy). Natura Vicentina 14: 5-41.
Subiaco-Mt. Autore	Lazio	41.9286	13.1198	38.5	476	469	7	Travaglini A., Grilli Caiola M., D'Andrea G., 1999. Contributo alla conoscenza floristica del Parco Naturale Regionale dei Monti Simbruini: Area Subiaco-Monte Autore. Webbia 54: 85-117.
Valle dell'Argentino	Calabria	39.7918	15.8969	39.8	846	n/a	n/a	Maiorca G., Spampinato G., 1994. The vascular flora of the Argentino River valley, a nature reserve in NW Calabria (Italy). Flora Mediterranea 4: 49-100.
quadrante 0038-III	Veneto	45.9285	12.048	40	683	644	39	Lucchetta G., Bracco F., 2006. La flora del quadrante 0038-III: aspetti fitogeografici ed ecologici. Informatore Botanico Italiano 38: 323-356.
Mt. Scalambra	Lazio	41.6523	13.4122	42	1164	1120	44	Lattanzi E., Tilia A., 2005. Flora vascolare del Monte Scalambra (Monti Ernici, Lazio, Italia centrale). Webbia 60: 501-542.
Parco Naturale di Mont Avic	Valle d'Aosta	45.704	7.62192	44	700	n/a	n/a	Bovio M., 1992. Contributo alla conoscenza della flora vascolare della Val Chalamy e del Parco Naturale del Mont Avic (Valle d'Aosta - Alpi Graie orientali). Bulletin de la Société de la Flore Valdôtaine 46: 5-83.
San Pietro Avellana	Molise	41.8078	14.2017	44.74	557	n/a	n/a	Giancola C., Di Marzio P., Minotti M., Di Martino P., 2009. La flora vascolare del comune di San Pietro Avellana (Alto Molise). Informatore Botanico Italiano 41: 307-324.
Appia antica	Lazio	41.8422	12.577	45.8	714	612	102	Iamonico D., 2022. Biodiversity in Urban Areas: The Extraordinary Case of Appia Antica Regional Park (Rome, Italy). Plants 2022, 11, 2122
Ischia	Campania	40.7261	13.9056	46.3	668	654	14	Ricciardi M., Nazzaro R., Caputo G., De Natale A., Vallariello G., 2004. La flora dell'isola di Ischia (Golfo di Napoli). Webbia 59: 1-113.
Pizzo Cane, Pizzo Trigna and Grotta Mazzamuto	Sicilia	37.9674	13.5684	46.41	951	n/a	n/a	Caldarella O., Gianguzzi L., Romano S., Fici S., 2009. The vascular flora of Nature Reserve “Pizzo Cane, Pizzo Trigna and Grotta Mazzamuto” (NW Sicily). Webbia 64: 101-151.
San Rossore	Toscana	43.7236	10.313	46.5	677	n/a	n/a	Garbari F., 2001. La Flora di S. Rossore (Pisa) aggiornata al 1999. Atti della Società Toscana di Scienze Naturali, Memorie,Serie B 107 (2000): 11–42.
Monterufoli-Caselli	Toscana	43.2466	10.7513	48	772	760	12	Selvi F., Bettini D., 2004. La flora di Monterufoli-Caselli in Val di Cecina (Toscana): un'area protetta di rilevante interesse botanico. Webbia, 59(2), 349-393.
Napoli	Campania	40.8485	14.2612	49	659	n/a	n/a	De Natale A., La Valva V., 2000. La flora di Napoli: i quartieri della città. Webbia 54: 271-373.
settore nord-occidentale della provincia di Asti	Piemonte	45.0596	8.0214	50	737	678	59	Correggia F., 2002. Flora vascolare del settore nord-occidentale della provincia di Asti (Piemonte, Italia NW). Rivista Piemontese di Storia Naturale 23: 3-92.
S. Pietro	Sardegna	39.1414	8.27227	50.255	600	n/a	n/a	Bocchieri E., 1987. Flora of the Isle su Cardulinu (Southern Sardinia). Giornale Botanico Italiano 121: 325-336.
Mt. Arcuentu	Sardegna	39.5834	8.55631	52	556	n/a	n/a	Bacchetta G., Pontecorvo C., Vacca R., 2007. La flora del Monte Arcuentu (Sardegna sud occidentale). Webbia 62: 175-204.
Papasidero	Calabria	39.8717	15.9055	54.65	580	566	14	Di Marco F., Bernardo L., Peruzzi L., 2013. Contribution to the vascular flora of Papasidero (North-Western Calabria, Italy). Atti della Società Toscana di Scienze Naturali, Memorie, serie B, 119 (2012): 33-50.
Valle del Limentra	Toscana	44.0509	11.029	57.78	709	n/a	n/a	Venturi E., 2006. Flora vascolare delle valli della Limentra orientale e della Limentrella (province di Pistoia e Prato). Parlatorea 8: 11–46.
Conero	Marche	43.5466	13.6052	60	1169	1064	105	Biondi E., Gubellini L., Pinzi M., Casavecchia S., 2012. The vascular flora of Conero Regional Nature Park (Marche, Central Italy). Flora Mediterranea 22: 67-167.
Taormina	Sicilia	37.8639	15.2846	60	624	n/a	n/a	Sciandrello S., D'Agostino S., Minissale P., 2014. The vascular flora of the Taormina region (Peloritani mountains - northeast Sicily). Webbia 69: 301-324.
Mt. Leoni	Toscana	42.9121	11.1694	60	759	n/a	n/a	Selvi F., 1998. Flora vascolare del Monte Leoni (Toscana Meridionale) Webbia 52: 265–306.
Mt. Argentario	Toscana	42.4051	11.1515	60.23	1160	n/a	n/a	Baldini R.M., 1995. Flora vascolare del Monte Argentario (Arcipelago Toscano). Webbia 50: 67–191.
Empoli	Toscana	43.7186	10.9475	62.28	757	640	117	Peruzzi L., 2023. ﻿The vascular flora of Empoli (Tuscany, central Italy). Italian Botanist 15: 21-33.
Palermo	Sicilia	38.1156	13.3418	63.5	1052	882	170	Domina G., et al. 2020. The urban vascular flora of Palermo (Sicily, Italy). Plant Biosystems 154(5): 627–634
Mt. Morello	Toscana	43.8466	11.2404	64	961	907	54	Gestri G., Peruzzi L., 2016. Flora vascolare di Calvana e di Monte Morello. In: Gei, F., Fastelli, D., Maetzke, F.G., Gestri, G. & Peruzzi, L. (Eds.) Calvana e Monte Morello, due rilievi a confronto. Geografia, geologia, climatologia, rimboschimenti, vegetazione e flora vascolare. Analogie e difformità. Accademia Italiana di Scienze Forestali, Firenze, pp. 127–228.
La Calvana	Toscana	43.9289	11.1611	64	1102	1023	79	Gestri G., Peruzzi L., 2016. Flora vascolare di Calvana e di Monte Morello. In: Gei, F., Fastelli, D., Maetzke, F.G., Gestri, G. & Peruzzi, L. (Eds.) Calvana e Monte Morello, due rilievi a confronto. Geografia, geologia, climatologia, rimboschimenti, vegetazione e flora vascolare. Analogie e difformità. Accademia Italiana di Scienze Forestali, Firenze, pp. 127–228.
Mt. Albo	Sardegna	40.5225	9.58975	68	659	n/a	n/a	Camarda I., 1984. Studi sulla flora e sulla vegetazione del Monte Albo (Sardegna centro-orientale). 1. La flora. Webbia 37: 283-327.
Mt. Arci	Sardegna	39.7734	8.74557	70	532	n/a	n/a	Bacchetta G., Pontecorvo C., Vacca R., 2007. La flora del Monte Arcuentu (Sardegna sud occidentale). Webbia 62: 175-204.
Limone	Piemonte	44.1819	7.56924	71	604	n/a	n/a	https://www.actaplantarum.org/florule/florula_home.php?f=15
Uria basin	Calabria	38.9638	16.7055	72.8	871	817	54	Caruso G., Casavecchia S., Biondi E. 2022., The vascular flora of Uria basin (Catanzaro, S-Italy) and its conservation relevance. Flora Mediterranea 32: 99-116
Rio Santa Lucia	Sardegna	39.1597	8.86505	72.9	669	n/a	n/a	Mossa L., Bacchetta G., 1998. The flora of the catchment basin of Rio Santa Lucia (Sulcis, S. W. Sardinia). Flora Mediterranea 8: 135-196.
Bacino del Rio S. Lucia	Sardegna	39.4123	9.57648	73	669	n/a	n/a	Bacchetta G., Pontecorvo C., Vacca R., 2007. La flora del Monte Arcuentu (Sardegna sud occidentale). Webbia 62: 175-204.
Campi Flregrei	Campania	40.857	14.1837	78	748	688	60	Motti R., Ricciardi M., 2005. La flora dei Campi Flegrei (Golfo di Pozzuoli, Campania, Italia). Webbia 60: 395-476.
Langhe	Piemonte	44.6089	7.94022	80	252	n/a	n/a	Mania E., Isocrono D., Pedullà M.L., Guidoni S., 2015. Plant Diversity in an Intensively Cultivated Vineyard Agroecosystem (Langhe, North-West Italy). S. Afr. J. Enol. Vitic. 36(3): 378-388.
Capanne di Marcarolo	Piemonte	44.5542	8.77187	82	752	n/a	n/a	Barberis G., Marsili S., Orsino F., 2004. Stato delle conoscenze della flora del Parco Naturale di Capanne di Marcarolo (AL). Bulletin de la Société de la Flore Valdôtaine 58: 77-102.
Parco Nazionale del Circeo	Lazio	41.2453	13.0643	84	1245	1215	30	Anzalone B., Lattanzi E., Lucchese F., Padula M., 1997. Flora vascolare del Parco Nazionale del Circeo (Lazio). Webbia 51: 251-341.
Mt. Amiata	Toscana	42.8786	11.6137	85	624	n/a	n/a	Selvi F., 1996. Flora and phytogeography of the volcanic dome of Monte Amiata (central Italy). Webbia 50: 265–310.
Parco della Maremma	Toscana	42.6408	11.0881	89.67	615	589	26	Arrigoni P.V., 2003. La flora vascolare del Parco della Maremma (Toscana, Italia centrale). Webbia, 58(1), 151-240.
S. Antioco	Sardegna	39.0444	8.41025	108.898	672	n/a	n/a	Bocchieri E., 1987. Flora of the Isle su Cardulinu (Southern Sardinia). Giornale Botanico Italiano 121: 325-336.
Cerbaie	Toscana	43.7124	10.7988	114	1116	1013	103	Gestri G., Pierini B., D’Antraccoli M., Bernardini A., Peruzzi L., 2023. ﻿An updated inventory of the vascular flora of the Cerbaie hills (Tuscany, Italy). Italian Botanist 15: 165-175.
Roccamonfina	Campania	41.2947	13.9683	115	871	845	26	Croce A., La Valva V., Motti R., Nazzaro R., Strumia S., 2008. La flora vascolare del Vulcano di Roccamonfina (Campania, Italia). Webbia 63: 251-291.
Castelli Romani	Lazio	41.7418	12.729	120	796	745	51	Abbate G., Bonacquisti S., Giovi E., Iamonico D., Iberite M., Lorenzetti R., 2009. Contribution to the vascular flora of the Castelli Romani Regional Park (Rome, Central Italy) with recent observations and early herbarium surveys. Webbia 64: 47-74.
Pantaleo-Gutturru Mannu-Punta Maxia	Sardegna	39.0964	8.85924	120	594	n/a	n/a	Camarda I., Lucchese F., Pignatti S., Wikus-Pignatti E., 1993. La flora di Pantaleo-Gutturru Mannu-Punta Maxia nel Sulcis (Sardegna sud-occidentale). Webbia 47: 79-120.
Val di Farma	Toscana	43.0878	11.1708	120	708	697	11	Chiarucci, A., Mariotti, M.G., De Dominicis, V. 1993. Ricerche geobotaniche in Val di Merse (Toscana meridionale) 4. Contributo alla conoscenza della Flora della Val di Farma. Webbia 47: 277–311.
Parco Naturale Rocchetta Tanaro	Piemonte	44.858	8.32026	122.85	531	n/a	n/a	Picco F., Ravetti F., 2000. Flora vascolare del Parco Naturale Regionale di Rocchetta Tanaro (Provincia di Asti, Piemonte). Rivista Piemontese di Storia Naturale 21: 19-85.
Pasubio	Trentino-Alto Adige/Veneto	45.7935	11.171	125	1483	n/a	n/a	Prosser F., Bertolli A., Casarotto N., Festi F., Scortegagna S., Zara F., 2012. Atlante della flora vascolare del Pasubio (province di Trento e Vicenza). Annali del Museo Civico di Rovereto 27: 87-220.
Camposauro	Campania	41.1674	14.6003	137.8	1102	1076	26	Corazzi G., 2008. Contributo alla conoscenza della flora del Sannio: il complesso montuoso del Camposauro (Benevento, Campania). Webbia 63: 215-250.
Mt. Limbara	Sardegna	40.8493	9.16632	166.24	923	n/a	n/a	Farris E., Carta M., Circosta S., Falchi S., Papuga G., de Lange P., 2018. The indigenous vascular flora of the forest domain of Anela (Sardinia, Italy). PhytoKeys 113: 97-143.
Mt. Pisano	Toscana	43.7614	10.5235	168	1204	1122	82	Pierini B., Garbari F., Peruzzi L., 2009. Flora vascolare del Monte Pisano (Toscana nord-occidentale). Informatore Botanico Italiano 41: 147–213.
Fiuminese	Sardegna	39.439	8.49623	192	687	n/a	n/a	Ballero M., Cara S, Marras G., Loi M.C., 2000. La Flora del Fluminese (Sardegna sud occidentale). Webbia 55: 65-105.
Paneveggio-Pale di San Martino	Trentino-Alto Adige	46.2822	11.7713	195	1154	n/a	n/a	Festi F., Prosser F., 2000. La flora del parco naturale Paneveggio Pale di San Martino: atlante corologico e repertorio delle segnalazioni. Annali del Museo Civico di Rovereto, Sezione di Archeologia, Storia e Scienze), 1.
Verona	Veneto	45.431	10.9874	200	886	n/a	n/a	Tasinazzo S., 2006. Analisi dei caratteri della flora dei Colli Berici (Vicenza, NE Italia): dati sintetici e raffronti fitogeografici. Webbia 61: 403-415.
Colli Berici	Veneto	45.4332	11.5169	200	1211	1082	129	Tasinazzo S., 2006. Analisi dei caratteri della flora dei Colli Berici (Vicenza, NE Italia): dati sintetici e raffronti fitogeografici. Webbia 61: 403-415.
Colli Euganei	Veneto	45.3549	11.6809	218	1362	n/a	n/a	Tasinazzo S., 2006. Analisi dei caratteri della flora dei Colli Berici (Vicenza, NE Italia): dati sintetici e raffronti fitogeografici. Webbia 61: 403-415.
Isola d'Elba	Toscana	42.7787	10.2876	223.5	1098	914	101	Carta A., Forbicioni L., Frangini G., Pierin, B., Peruzzi L., 2018. An updated inventory of the vascular flora of Elba island (Tuscan Archipelago, Italy). Italian Botanist, 6, 1-22.
Gennargentu	Sardegna	39.99	9.33012	240	675	674	1	Arrigoni P.V., Camarda I., 2014. La Flora del Gennargentu (Sardegna centrale). Quaderni di Botanica Ambientale e Applicata 25: 3-109.
Montalbano	Toscana	43.8015	10.9401	250	1307	1214	93	Gestri G., Peruzzi L., 2013. I fiori di Leonardo. La flora vascolare del Montalbano in Toscana. Aracne editrice, Roma, 300 pp.
Comprensorio del Cuoio	Toscana	43.6963	10.7692	271	999	n/a	n/a	Guarino R., Bernardini A., 2001. Indagine sulla diversità floro-vegetazionale del comprensorio del Cuoio (Toscana centro-settentrionale). Pubblicazioni dell’Amministrazione Provinciale, Pisa, 132 pp.
Parco Nazionale Dolomiti Bellunesi	Veneto	46.1946	12.0507	310.34	1685	1597	88	Argenti C., Lasen C., 2000. La Flora. Parco Nazionale Dolomiti Bellunesi.
Foreste Casentinesi	Toscana	43.867	11.7794	364	1125	1005	120	Viciani D., Gonnelli V., Sirotti M., Agostini N., 2010. An annotated check-list of the vascular flora of the “Parco Nazionale delle Foreste Casentinesi, Monte Falterona e Campigna” (Northern Apennines Central Italy). Webbia 65: 3–131.
Mt. Baldo	Veneto	45.7257	10.8427	390	1792	1608	184	Prosser F., Bertolli A., Festi F., 2009. Flora illustrata del Monte Baldo. Edizioni Osiride.
Alte Val di Taro e Ceno	Emilia-Romagna	44.4967	9.66052	500	905	890	15	Sburlino G., Tornadore N., Marchiori S., Zuin M.C., 1993. La flora delle alte valli del fiume Taro e del torrente Ceno (Appennino parmense) con osservazioni sulla vegetazione. Atti della Società Toscana di Scienze Naturali, Memorie, serie B, 100: 49-170.
Alpi Feltrine	Veneto	46.1696	11.9641	516	1523	n/a	n/a	Lasen C., 1983. Flora delle Alpi Feltrine. Studia Geoboranica 3: 49-126.
Monti Simbruini-Ernici ZPS	Lazio	41.7609	13.4958	530	1500	1460	40	Attorre F., Bartolucci F., Francesconi F., De Sanctis M., Bruno F., 2006. Flora analitica informatizzata della Zona di Protezione Speciale (ZPS) Monti Simbruini-Ernici (Lazio Nord-Orientale). Informatore Botanico Italiano 38: 137-183.
settore veneto dell'Altopiano di Asiago	Veneto	45.8752	11.5091	600	1541	n/a	n/a	Scortegagna S., Flora del settore veneto dell’Altopiano di Asiago (Prealpi orientali, provincia di Vicenza). Natura Vicentina 12: 95-183.
Parco Adamello Brenta	Trentino-Alto Adige	46.1548	10.7563	619	1386	55	1331	Festi F., Prosser F., 2008. Flora del Parco Naturale Adamello Brenta. Parco Adamello Brenta, Collana Documenti del Parco, nr. 17 - Museo Civico di Rovereto - ed. Osiride, Rovereto, 606 pp.
Monti Lepini	Lazio	41.5828	13.02	660	1024	1011	13	Rosati L., Del Vico E., Iocchi M., 2006. Contributo alla conoscenza della flora dei Monti Lepini (Lazio meridionale). Informatore Botanico Italiano 38: 51-77.
Parco Nazionale Sibillini	Marche	42.8858	13.1958	697.22	1920	n/a	n/a	Ballelli S., Cesaretti S., Gatti R., Montenegro B.F., Vitanzi A., Catorci A. 2010. Catalogo bibliografico della flora vascolare dei Monti Sibillini (Appennino centrale - Italia). Braun-Blanquetia 47: 1-127.
Parco Nazionale Majella	Abruzzo	42.0868	14.0854	740.95	2118	2008	110	Conti F., Ciaschetti G., Di Martino L., Bartolucci F. 2019. An annotated checklist of the vascular flora of Majella National Park (Central Italy). Phytotaxa 412(1): 1–90.
Parco Nazionale Abruzzo, Lazio e Molise	Abruzzo	41.7875	13.854	1040	2114	2024	90	Conti F., Bartolucci F., 2015. The vascular flora of the National Park of Abruzzo, Lazio and Molise (Central Italy). An annotated checklist. Springer, Geobotany Studies
Oltrepò pavese	Lombardia	44.9419	9.16919	1099.66	1871	1550	321	Ardenghi N.M.G., Polani F., 2016. La flora della provincia di Pavia (Lombardia, Italia settentrionale).1. L’Oltrepò Pavese. Natural History Sciences 3: 51-79.
Roma	Lazio	41.8939	12.4943	1287	1501	1420	81	Celesti-Grapow L., Capotorti G., Del Vico E., Lattanzi E., Tilia A., Blasi C., 2013. The vascular flora of Rome. Plant Biosystems 147: 1059-1087.
Regione Apuana	Toscana	44.0224	10.2602	1300	2149	n/a	n/a	Ferrarini E., Marchetti D., 1994. Prodromo alla flora della Regione Apuana. Parte prima. (Lycopodiaceae-Leguminosae). Accademia Lunigianese di Scienze «Giovanni Capellini» Editrice, La Spezia, 136 pp.; Ferrarini E., Pichi Sermolli R.E.G., Bizzarri M.P., Ronchieri I., 1997. Prodromo alla flora della regione Apuana. Parte seconda (Oxalidaceae-Campanulaceae) Accademia Lunigianese di Scienze Giovanni…
Parco Nazionale Gran Sasso e Monti della Laga	Abruzzo	42.498	13.4757	1433.11	2585	2448	137	Conti F., Bartolucci F., 2016. The vascular flora of Gran Sasso and Monti della Laga National Park (Central Italy). Phytotaxa 256(1): 1-119
Provincia di Lucca	Toscana	44.0052	10.4367	1772.81	2333	2238	95	Pierini B., Peruzzi L., 2014. Prodromo della flora vascolare della Provincia di Lucca (Toscana nord-occidentale). Informatore Botanico Italiano 46: 3–16 + electronic appendix (500 pp.).
Polesine	Veneto	45.0346	11.8825	1819	1294	1035	259	Masin R., 2014. Indagini sulla flora del Polesine (Italia nord-orientale). Natura Vicentina 17: 5-157.
Cilento	Campania	40.2975	15.2866	2500	1912	n/a	n/a	Moggi G., 2001. Catalogo della flora del Cilento. Informatore Botanico Italiano 33(suppl.3): 1-116.
provincia di Piacenza	Emilia-Romagna	44.9101	9.63348	2586	1818	1653	165	Bracchi G., Romani E., 2010. Checklist aggiornata e commentata della flora della Provincia di Piacenza. Museo Civico di Storia Naturale di Piacenza, Piacenza
Ferrara	Emilia-Romagna	44.8084	11.8141	2631.51	1320	1095.6	224	Piccoli F., Pellizzari M., Alessandrini A., 2014. Flora del Ferrarese. Longo Editore Ravenna, collana Uomo e Natura, 314 pp.
provincia di Modena	Emilia-Romagna	44.5557	10.9031	2688	2046	1871	175	Alessandrini A., Delfini L., Ferrari P., Fiandri F., Gualmini M., Lodesani U., Santini C. 2010. Flora del Modenese. Censimento, Analisi, Tutela. Provincia di Modena, Istituto Beni Culturali della Regione Emilia-Romagna
Valle d'Aosta (whole region)	Valle d'Aosta	45.7324	7.39365	3263	2507	2299	166	Bartolucci F., Galasso G., Peruzzi L., Conti F., 2023. Report 2021 on plant biodiversity in Italy: native and alien vascular flora. Natural History Sciences, 10(1), 51-56.
Maremma continentale	Toscana	42.7902	11.2462	4420	1992	1919	73	Selvi F., 2010. A critical checklist of the vascular flora of Tuscan Maremma (Grosseto province, Italy). Flora Mediterranea20: 47–139.
Molise (whole region)	Molise	41.6849	14.5958	4461	2525	2319	192	Bartolucci F., Galasso G., Peruzzi L., Conti F., 2023. Report 2021 on plant biodiversity in Italy: native and alien vascular flora. Natural History Sciences, 10(1), 51-56.
Salento	Puglia	40.2947	18.085	4600	1340	n/a	n/a	Mele C., Medagli P., Accogli R., Beccarisi L., Albano A., Marchiori S., 2006. Flora of Salento (Apulia, Southeastern Italy): an annotated checklist. Flora Mediterranea 16: 193-245.
Liguria (whole region)	Liguria	44.2651	8.70764	5418	3574	3035	492	Bartolucci F., Galasso G., Peruzzi L., Conti F., 2023. Report 2021 on plant biodiversity in Italy: native and alien vascular flora. Natural History Sciences, 10(1), 51-56.
Friuli Venezia Giulia (whole region)	Friuli Venezia Giulia	46.1545	13.0592	7924	3666	2984	509	Bartolucci F., Galasso G., Peruzzi L., Conti F., 2023. Report 2021 on plant biodiversity in Italy: native and alien vascular flora. Natural History Sciences, 10(1), 51-56.
Umbria (whole region)	Umbria	42.967	12.4909	8456	2709	2371	306	Bartolucci F., Galasso G., Peruzzi L., Conti F., 2023. Report 2021 on plant biodiversity in Italy: native and alien vascular flora. Natural History Sciences, 10(1), 51-56.
Marche (whole region)	Marche	43.3659	13.1083	9344	2946	2528	400	Bartolucci F., Galasso G., Peruzzi L., Conti F., 2023. Report 2021 on plant biodiversity in Italy: native and alien vascular flora. Natural History Sciences, 10(1), 51-56.
Basilicata (whole region)	Basilicata	40.5007	16.0823	9995	2878	2637	248	Bartolucci F., Galasso G., Peruzzi L., Conti F., 2023. Report 2021 on plant biodiversity in Italy: native and alien vascular flora. Natural History Sciences, 10(1), 51-56.
Abruzzo (whole region)	Abruzzo	42.228	13.8551	10763	3604	3207	378	Bartolucci F., Galasso G., Peruzzi L., Conti F., 2023. Report 2021 on plant biodiversity in Italy: native and alien vascular flora. Natural History Sciences, 10(1), 51-56.
Campania (whole region)	Campania	40.86	14.8406	13590	3298	2829	465	Bartolucci F., Galasso G., Peruzzi L., Conti F., 2023. Report 2021 on plant biodiversity in Italy: native and alien vascular flora. Natural History Sciences, 10(1), 51-56.
Trentino-Alto Adige (whole region)	Trentino-Alto Adige	46.4424	11.283	13606	4098	3119	616	Bartolucci F., Galasso G., Peruzzi L., Conti F., 2023. Report 2021 on plant biodiversity in Italy: native and alien vascular flora. Natural History Sciences, 10(1), 51-56.
Calabria (whole region)	Calabria	39.0681	16.3474	15222	3158	2797	352	Bartolucci F., Galasso G., Peruzzi L., Conti F., 2023. Report 2021 on plant biodiversity in Italy: native and alien vascular flora. Natural History Sciences, 10(1), 51-56.
Lazio (whole region)	Lazio	41.9803	12.7674	17242	3593	3045	516	Bartolucci F., Galasso G., Peruzzi L., Conti F., 2023. Report 2021 on plant biodiversity in Italy: native and alien vascular flora. Natural History Sciences, 10(1), 51-56.
Veneto (whole region)	Veneto	45.6618	11.8458	18345	4003	3183	656	Bartolucci F., Galasso G., Peruzzi L., Conti F., 2023. Report 2021 on plant biodiversity in Italy: native and alien vascular flora. Natural History Sciences, 10(1), 51-56.
Puglia (whole region)	Puglia	40.9848	16.6203	19541	2962	2562	390	Bartolucci F., Galasso G., Peruzzi L., Conti F., 2023. Report 2021 on plant biodiversity in Italy: native and alien vascular flora. Natural History Sciences, 10(1), 51-56.
Emilia-Romagna (whole region)	Emilia-Romagna	44.5365	11.02	22510	3418	2826	585	Bartolucci F., Galasso G., Peruzzi L., Conti F., 2023. Report 2021 on plant biodiversity in Italy: native and alien vascular flora. Natural History Sciences, 10(1), 51-56.
Toscana (whole region)	Toscana	43.451	11.1266	22985	4102	3422	657	Bartolucci F., Galasso G., Peruzzi L., Conti F., 2023. Report 2021 on plant biodiversity in Italy: native and alien vascular flora. Natural History Sciences, 10(1), 51-56.
Lombardia (whole region)	Lombardia	45.6225	9.77081	23844	4242	3293	807	Bartolucci F., Galasso G., Peruzzi L., Conti F., 2023. Report 2021 on plant biodiversity in Italy: native and alien vascular flora. Natural History Sciences, 10(1), 51-56.
Sardegna (whole region)	Sardegna	40.0887	9.03117	24090	2963	2330	520	Bartolucci F., Galasso G., Peruzzi L., Conti F., 2023. Report 2021 on plant biodiversity in Italy: native and alien vascular flora. Natural History Sciences, 10(1), 51-56.
Piemonte (whole region)	Piemonte	45.061	7.92682	25387	4102	3486	560	Bartolucci F., Galasso G., Peruzzi L., Conti F., 2023. Report 2021 on plant biodiversity in Italy: native and alien vascular flora. Natural History Sciences, 10(1), 51-56.
Sicilia (whole region)	Sicilia	37.5884	14.1467	25711	3262	2765	485	Bartolucci F., Galasso G., Peruzzi L., Conti F., 2023. Report 2021 on plant biodiversity in Italy: native and alien vascular flora. Natural History Sciences, 10(1), 51-56.
Italia (whole country)	Italia	42.3897	13.0617	302068	9948	8249	1699	Bartolucci F., Galasso G., Peruzzi L., Conti F., 2023. Report 2021 on plant biodiversity in Italy: native and alien vascular flora. Natural History Sciences, 10(1), 51-56.
